# Supplementary material for: Cross ionization mode chemical similarity prediction between tandem mass spectra in metabolomics
Source: Nat Commun. 2026 Feb 7;17:2483. doi: 10.1038/s41467-026-69083-y (PMC12992594; doi:10.1038/s41467-026-69083-y)
Supplement: Supplementary file 4 — Supplementary Settings 1 [file 41467_2026_69083_MOESM4_ESM.txt]

# Matchms pipeline config file 
# Change and adapt fields where necessary 
# ==================== 
query_filters:
- - require_correct_ms_level
  - required_ms_level: 2
- make_charge_int
- add_compound_name
- - derive_adduct_from_name
  - remove_adduct_from_name: true
- - derive_formula_from_name
  - remove_formula_from_name: true
- clean_compound_name
- interpret_pepmass
- add_precursor_mz
- add_retention_index
- add_retention_time
- derive_ionmode
- correct_charge
- - require_precursor_mz
  - maximum_mz: null
    minimum_accepted_mz: 10.0
- - harmonize_undefined_inchikey
  - aliases: null
    undefined: ''
- - harmonize_undefined_inchi
  - aliases: null
    undefined: ''
- - harmonize_undefined_smiles
  - aliases: null
    undefined: ''
- repair_inchi_inchikey_smiles
- clean_adduct
- - add_parent_mass
  - estimate_from_adduct: true
    estimate_from_charge: true
    overwrite_existing_entry: false
- - derive_annotation_from_compound_name
  - annotated_compound_names_file: ./results_library_cleaning_negative/annotated_compound_names.csv
    mass_tolerance: 0.1
- derive_smiles_from_inchi
- derive_inchi_from_smiles
- derive_inchikey_from_inchi
- - repair_smiles_of_salts
  - mass_tolerance: 0.1
- repair_not_matching_annotation
- require_valid_annotation
- - repair_adduct_and_parent_mass_based_on_smiles
  - mass_tolerance: 0.1
- - require_correct_ionmode
  - ion_mode_to_keep: positive
- - derive_formula_from_smiles
  - overwrite: true
- - require_parent_mass_match_smiles
  - mass_tolerance: 0.1
- - require_matching_adduct_precursor_mz_parent_mass
  - tolerance: 0.1
- require_matching_adduct_and_ionmode
- normalize_intensities
- - remove_noise_below_frequent_intensities
  - min_count_of_frequent_intensities: 5
    noise_level_multiplier: 2.0
- - require_minimum_number_of_peaks
  - n_required: 1
    ratio_required: null
- - require_maximum_number_of_peaks
  - maximum_number_of_fragments: 1000
reference_filters: []
score_computations: []
