# Supplementary material for: Cross ionization mode chemical similarity prediction between tandem mass spectra in metabolomics
Source: Nat Commun. 2026 Feb 7;17:2483. doi: 10.1038/s41467-026-69083-y (PMC12992594; doi:10.1038/s41467-026-69083-y)
Supplement: Supplementary file 5 — Source data [file 41467_2026_69083_MOESM5_ESM.xlsx]

## Sheet: Jupyter notebooks used
	Description: For each figure the raw data and the jupyter notebook used to generate the figure is available. Below the links to both the raw data and the jupyter notebook can be found. Most jupyter notebooks automatically download the data from zenodo when run.
Figure	Link to raw data	Hyperlink to Jupyter notebook	Raw input data automatically downloaded in notebook
1	No raw data	Not generated in a notebook.
2	"https://zenodo.org/records/14290920/files/settings.json?download=1", "https://zenodo.org/records/14290920/files/ms2deepscore_model.pt?download=1", "https://zenodo.org/records/13934470/files/negative_testing_spectra.mgf?download=1", "https://zenodo.org/records/13934470/files/positive_testing_spectra.mgf?download=1"	https://github.com/matchms/MS2DeepScore/blob/2.5.3/notebooks/model_benchmarking/create_benchmarking_plots.ipynb	Yes
3	https://doi.org/10.5281/zenodo.16311735	Notebooks in https://github.com/matchms/ms2deepscore/tree/2.5.3/notebooks/case_studies_ms2deepscore_2 and visualization in Cytoscape4.	No
4	"https://zenodo.org/records/14290920/files/embedding_evaluator.pt?download=1", https://zenodo.org/records/14290920/files/settings.json?download=1, "https://zenodo.org/records/14290920/files/ms2deepscore_model.pt?download=1", "https://zenodo.org/records/13934470/files/negative_testing_spectra.mgf?download=1", "https://zenodo.org/records/13934470/files/positive_testing_spectra.mgf?download=1"	https://github.com/matchms/MS2DeepScore/blob/2.5.3/notebooks/model_benchmarking/EmbeddingEvaluator_benchmarking.ipynb	Yes
SI 1.1	"https://zenodo.org/records/13934470/files/negative_validation_spectra.mgf?download=1", "https://zenodo.org/records/13934470/files/positive_validation_spectra.mgf?download=1", "https://zenodo.org/records/14290920/files/settings.json?download=1, "https://zenodo.org/records/14290920/files/ms2deepscore_model.pt?download=1", "https://zenodo.org/records/18267872/files/ms2deepscore_model_trained_with_m…	https://github.com/matchms/MS2DeepScore/blob/2.5.3/notebooks/model_benchmarking/compare_model_trained_on_spectra_with_min_nr_of_peaks.ipynb	No
SI 1.2 - SI 1.7	https://zenodo.org/records/18267872/files/hyperparameter_optimization_history_and_settings.json?download=1	https://github.com/matchms/MS2DeepScore/blob/2.5.3/notebooks/model_benchmarking/hyperparameter_optimization.ipynb	No
SI 2	https://zenodo.org/records/13934470/files/negative_training_spectra.mgf?download=1, "https://zenodo.org/records/13934470/files/positive_training_spectra.mgf?download=1"	https://github.com/matchms/MS2DeepScore/blob/2.5.3/notebooks/model_benchmarking/optimize_sampling_algorithm_settings.ipynb	Yes
SI 3	"https://zenodo.org/records/13934470/files/negative_testing_spectra.mgf?download=1", "https://zenodo.org/records/13934470/files/positive_testing_spectra.mgf?download=1", "https://zenodo.org/records/15690884/files/ms2deepscore_model_neg_with_binner.h5?download=1", "https://zenodo.org/records/15690884/files/ms2deepscore_model_neg_with_binner.h5?download=1", "https://zenodo.org/records/14290920/file…	https://github.com/matchms/ms2deepscore/blob/2.5.3/notebooks/model_benchmarking/compare_to_ms2deepscore_1/Create_plots.ipynb and https://github.com/matchms/ms2deepscore/blob/2.5.3/notebooks/model_benchmarking/compare_to_ms2deepscore_1/calculate_ms2deepscore_predictions_on_test_set.ipynb	Yes
SI 4	https://zenodo.org/records/14290920/files/ms2deepscore_model.pt?download=1, "https://zenodo.org/records/13934470/files/negative_testing_spectra.mgf?download=1", "https://zenodo.org/records/13934470/files/positive_testing_spectra.mgf?download=1", "https://zenodo.org/records/18267872/files/ms2deepscore_trained_on_positive.pt?download=1",, "https://zenodo.org/records/18267872/files/ms2deepscore_trai…	https://github.com/matchms/MS2DeepScore/blob/2.5.3/notebooks/model_benchmarking/Comparison_to_single_ion_mode_models.ipynb	No
SI 5	https://zenodo.org/records/14290920/files/ms2deepscore_model.pt?download=1, "https://zenodo.org/records/13934470/files/negative_testing_spectra.mgf?download=1", "https://zenodo.org/records/13934470/files/positive_testing_spectra.mgf?download=1"	https://github.com/matchms/MS2DeepScore/blob/2.5.3/notebooks/model_benchmarking/Modified_cosine_heatmap.ipynb	Yes
SI 6 and 7	https://zenodo.org/records/14290920/files/ms2deepscore_model.pt?download=1, "https://zenodo.org/records/13934470/files/negative_testing_spectra.mgf?download=1", "https://zenodo.org/records/13934470/files/positive_testing_spectra.mgf?download=1", "https://zenodo.org/records/14290920/files/embedding_evaluator.pt?download=1"	https://github.com/matchms/MS2DeepScore/blob/2.5.3/notebooks/model_benchmarking/EmbeddingEvaluator_benchmarking.ipynb	Yes
SI 9	https://doi.org/10.5281/zenodo.16311735	https://github.com/matchms/ms2deepscore/tree/2.5.3/notebooks/case_studies_ms2deepscore_2/Blood_case_study and visualized in Cytoscape4.	No
SI 10	"https://zenodo.org/records/14290920/files/settings.json?download=1", "https://zenodo.org/records/14290920/files/ms2deepscore_model.pt?download=1", "https://zenodo.org/records/14535374/files/cleaned_spectra_pos_neg_with_numbering.mgf?download=1", "https://zenodo.org/records/14535374/files/ms2query_annotations.csv?download=1"	https://github.com/matchms/ms2deepscore/blob/2.5.3/notebooks/case_studies_ms2deepscore_2/Urine_case_study/visualize_example_spectra.ipynb	Yes
SI 11	"https://zenodo.org/records/14290920/files/settings.json?download=1, "https://zenodo.org/records/14290920/files/ms2deepscore_model.pt?download=1", "https://zenodo.org/records/13934470/files/negative_testing_spectra.mgf?download=1", "https://zenodo.org/records/13934470/files/positive_testing_spectra.mgf?download=1"	https://github.com/matchms/ms2deepscore/blob/main/notebooks/model_benchmarking/supplementary_11.ipynb	Yes
